# Supplementary material for: Septins function in exocytosis via physical interactions with the exocyst complex in fission yeast cytokinesis
Source: eLife. 2025 Oct 31;13:RP101113. doi: 10.7554/eLife.101113 (PMC12578440; doi:10.7554/eLife.101113)
Supplement: Figure 4—source data 1. [file elife-101113-fig4-data1.zip]

Archive with 11 entries (10 files):
- Figure 4-source data 1/
- Figure 4-source data 1/Figure 4 Panel A GFP.tif
- Figure 4-source data 1/Figure 4 Panel A Myc Tubulin.tif
- Figure 4-source data 1/Figure 4 Panel A Myc.tif
- Figure 4-source data 1/Figure 4 Panel B GFP.tif
- Figure 4-source data 1/Figure 4 Panel B Myc Tubulin.tif
- Figure 4-source data 1/Figure 4 Panel C GFP.tif
- Figure 4-source data 1/Figure 4 Panel C Myc Tubulin.tif
- Figure 4-source data 1/Figure 4 Panel D GFP.tif
- Figure 4-source data 1/Figure 4 Panel D Myc Tubulin.tif
- Figure 4-source data 1/Figure 4 Panel D Myc.tif
