# Supplementary material for: Septins function in exocytosis via physical interactions with the exocyst complex in fission yeast cytokinesis
Source: eLife. 2025 Oct 31;13:RP101113. doi: 10.7554/eLife.101113 (PMC12578440; doi:10.7554/eLife.101113)
Supplement: Figure 4—source data 2. [file elife-101113-fig4-data2.zip]

Archive with 2 entries (1 files):
- Figure 4-source data 2/
- Figure 4-source data 2/Figure 4 source files labeled.pdf
